# Supplementary material for: Skeletal muscle derived Musclin protects the heart during pathological overload
Source: Nat Commun. 2022 Jan 10;13:149. doi: 10.1038/s41467-021-27634-5 (PMC8748430; doi:10.1038/s41467-021-27634-5)
Supplement: Supplementary file 4 — Source data [file 41467_2021_27634_MOESM4_ESM.xlsx]

## Sheet: Figure 1b
	Sham	TAC
Tissue 1	11.2	18.3
Tissue 2	9.2	18.8
Tissue 3	8.6	17.2
Tissue 4	8.4	11.2
Tissue 5	10.1413	15.0054
Tissue 6	8.84699	20.3209
Tissue 7	7.72826	15.5217

## Sheet: Figure 1c
	Sham	TAC
Tissue 1	11.3	24.4
Tissue 2	9.8	33.5
Tissue 3	10.7	17.1
Tissue 4	10.3	8.6
Tissue 5	9.875	31.3459
Tissue 6	9.20219	32.0856
Tissue 7	8.40217	31.9076

## Sheet: Figure 1d
	Sham	TAC
Mouse 1	65.9027	25.3532
Mouse 2	71.3368	12.0902
Mouse 3	71.8406	14.0492
Mouse 4	76.2703	28.1198
Mouse 5	63.7571	20.8771
Mouse 6		13.5461
Mouse 7		32.8627
Mouse 8		18.4652

## Sheet: Figure 1e
	Sham	TAC
Tissue 1	275.2	200.65
Tissue 2	263.35	197.85
Tissue 3	250.05	212.4
Tissue 4	257.55	179.9
Tissue 5	258	165.15
Tissue 6	250.5	184.5
Tissue 7	265.65	185.5

## Sheet: Figure 1f
	Sham	TAC
Tissue 1	180.55	125.8
Tissue 2	130.65	120.55
Tissue 3	154.5	139.6
Tissue 4	158.15	112.45
Tissue 5	164.2	103.95
Tissue 6	151.55	116.45
Tissue 7	166.3	126.95

## Sheet: Figure 1g
	Sham	TAC
Tissue 1	152.1	110.65
Tissue 2	148.9	130.2
Tissue 3	143.45	95.9
Tissue 4	133.2	87
Tissue 5	166.45	107.6
Tissue 6	150.3	162.8
Tissue 7	150.4	104.25

## Sheet: Figure 1i
	Sham	TAC
Tissue 1	10.45	8.05
Tissue 2	9.35	8.8
Tissue 3	8.95	5.6
Tissue 4	8.7	6.2
Tissue 5	8.8	5.9
Tissue 6	8.9	8.65
Tissue 7	7.5	7.1

## Sheet: Figure 1h
	Sham	TAC
Tissue 1	17.6	14.25
Tissue 2	18.9	17.35
Tissue 3	16.65	11.05
Tissue 4	14.95	11.7
Tissue 5	18.45	11.75
Tissue 6	17.2	18.5
Tissue 7	17.95	13.9

## Sheet: Figure  1j
	Basal		6 weeks post surgery		12 weeks post surgery
	Sham	TAC	Sham	TAC	Sham	TAC
Mouse 1	19.6	19.1	27.9	24.7	30.8	19.7
Mouse 2	18.6	20.5	25	26.1	30	22.4
Mouse 3	18.9	19.4	26.9	23	31.2	20.9
Mouse 4	20.9	21.4	25.5	24.9	29.4	25
Mouse 5		21.9		24.3		20.9

## Sheet: Figure 1k
	Sham	TAC
Tissue 1	319.1	78.8
Tissue 2	358.3	82.1
Tissue 3	261.8	87.6
Tissue 4	187.7	102.8

[truncated: 151 more sheets: Figure 1l, Figure 1m, Figure 1n, Figure 1p, Figure 1q, Figure 1r, Figure 1s, Figure 1t, Figure 1u, Figure 1v, Figure 1w, Figure 2a, Figure 2b, Figure 2c, Figure 3b, Figure 3c, Figure 3d, Figure 3e, Figure 3f, Figure 3g …]
